# Supplementary material for: Construction and Validation of a Novel Prognosis Model in Colon Cancer Based on Cuproptosis-Related Long Non-Coding RNAs
Source: J Clin Med. 2023 Feb 15;12(4):1528. doi: 10.3390/jcm12041528 (PMC9960235; doi:10.3390/jcm12041528)
Supplement: Supplementary file 1 [file jcm-12-01528-s001.zip]

Archive with 5 entries (5 files):
- Supplement Figure S1.tif
- Supplementary Figure and Table Legends.pdf
- Supplementary Table S1.xlsx
- Supplementary Table S2.xlsx
- Supplementary Table S3.xlsx
