# Supplementary material for: Construction and Validation of a Novel Prognosis Model in Colon Cancer Based on Cuproptosis-Related Long Non-Coding RNAs
Source: J Clin Med. 2023 Feb 15;12(4):1528. doi: 10.3390/jcm12041528 (PMC9960235; doi:10.3390/jcm12041528)
Supplement: Supplementary file 1 [file jcm-12-01528-s001.zip › Supplementary Table S1.xlsx]

## Sheet: Sheet1
ID	TCGA-A6-5659-11A-01R-1653-07	TCGA-A6-2682-11A-01R-A32Z-07	TCGA-AA-3534-11A-01R-A32Z-07	TCGA-AA-3489-11A-01R-1839-07	TCGA-A6-2678-11A-01R-A32Z-07	TCGA-AA-3520-11A-01R-A32Z-07	TCGA-AA-3511-11A-01R-1839-07	TCGA-A6-2671-11A-01R-A32Z-07	TCGA-A6-5662-11A-01R-1653-07	TCGA-A6-2686-11A-01R-A32Z-07	TCGA-AA-3663-11A-01R-1723-07	TCGA-AA-3527-11A-01R-A32Z-07	TCGA-A6-2683-11A-01R-A32Z-07	TCGA-AA-3514-11A-01R-A32Z-07	TCGA-AA-3516-11A-01R-A32Z-07	TCGA-AA-3517-11A-01R-A32Z-07	TCGA-A6-2679-11A-01R-A32Z-07	TCGA-AA-3531-11A-01R-A32Z-07	TCGA-A6-2685-11A-01R-A32Z-07	TCGA-AA-3713-11A-01R-1723-07	TCGA-AA-3522-11A-01R-A32Z-07	TCGA-AZ-6603-11A-02R-1839-07	TCGA-AA-3712-11A-01R-1723-07	TCGA-AA-3496-11A-01R-1839-07	TCGA-AZ-6600-11A-01R-1774-07	TCGA-AZ-6601-11A-01R-1774-07	TCGA-AA-3518-11A-01R-1672-07	TCGA-AZ-6605-11A-01R-1839-07	TCGA-F4-6704-11A-01R-1839-07	TCGA-A6-5665-11A-01R-1653-07	TCGA-AA-3662-11A-01R-1723-07	TCGA-A6-2675-11A-01R-1723-07	TCGA-AZ-6599-11A-01R-1774-07	TCGA-AA-3660-11A-01R-1723-07	TCGA-AA-3655-11A-01R-1723-07	TCGA-A6-2680-11A-01R-A32Z-07	TCGA-A6-2684-11A-01R-A32Z-07	TCGA-AA-3525-11A-01R-A32Z-07	TCGA-AA-3697-11A-01R-1723-07	TCGA-AZ-6598-11A-01R-1774-07	TCGA-A6-5667-11A-01R-1723-07	TCGA-A6-6780-01A-11R-A278-07	TCGA-CM-5868-01A-01R-1653-07	TCGA-CM-6165-01A-11R-1653-07	TCGA-AA-3956-01A-02R-1022-07	TCGA-AA-3527-01A-01R-0821-07	TCGA-CA-6716-01A-11R-1839-07	TCGA-D5-6930-01A-11R-1928-07	TCGA-AY-A8YK-01A-11R-A41B-07
NFE2L2	67.9991	65.031	53.9068	59.8234	67.8732	65.2941	61.0246	52.9516	77.3555	66.9027	64.0124	67.3973	71.2563	66.3531	45.9592	49.3057	52.5781	60.5932	81.6104	73.058	66.5045	60.2288	66.5124	73.3048	87.9945	54.5946	48.6848	49.0437	85.9904	65.58	74.7491	56.6914	65.0887	53.8582	61.5383	59.5251	48.678	56.2287	73.351	56.6994	76.2919	108.762	52.9547	73.1592	56.4842	14.3661	101.918	50.461	42.1198
NLRP3	2.4069	1.9001	2.0521	3.5485	2.4908	2.6672	1.8987	1.4986	2.5099	1.794	3.1555	1.7945	1.6352	2.4055	1.7658	1.5015	2.3416	1.1772	2.2445	1.5287	1.8359	5.1086	3.9859	4.1729	1.296	1.0059	1.6347	1.6995	5.4693	1.643	1.94	1.3418	1.7211	1.2859	2.0441	1.5622	1.5554	2.2318	3.7873	1.1772	3.3159	3.4343	0.7736	2.4415	0.8763	1.0694	0.5413	1.8826	1.0253
ATP7B	3.6388	3.6762	4.4064	1.847	4.8506	3.9665	4.1452	3.3031	2.3624	4.0302	3.0072	3.3933	3.5099	3.4617	2.188	2.8439	3.031	2.6425	5.1848	2.1153	4.9899	2.4628	4.3749	3.2978	4.0295	4.1841	4.3983	1.8948	5.1642	3.2619	4.1226	2.2858	4.9426	2.5697	3.5135	4.2578	2.9786	3.1175	2.8652	3.7701	5.0738	8.1389	6.4301	10.7164	4.6	21.7124	7.6857	4.016	10.6055
ATP7A	3.5786	3.6669	3.3824	3.004	4.4886	3.5311	4.2814	2.9442	3.8661	3.2591	3.5327	3.6321	3.6743	3.5021	2.1322	3.0419	2.3218	2.464	4.5706	2.1279	4.5149	4.5604	3.8688	5.0814	4.9183	4.7924	3.4486	5.2288	5.1885	3.0779	4.8437	4.7546	5.3575	3.0783	3.7355	2.9264	2.4723	3.021	3.3021	3.2323	4.6221	13.533	4.3667	7.4708	6.3279	0.6117	9.2034	1.7594	6.7561
SLC31A1	37.4263	35.8676	36.6693	70.5109	37.9561	36.2967	43.2547	32.6387	29.8097	40.6221	27.106	47.9191	41.3317	77.2528	45.5535	35.5994	36.4478	55.0809	54.86	49.5271	38.738	49.3877	34.7844	41.2686	37.7604	39.8956	33.8887	15.2384	53.9247	43.4339	45.9774	34.7654	44.1107	44.7656	46.9878	96.0731	34.1767	43.3648	51.9018	29.8505	42.188	102.783	54.1797	67.0208	37.348	26.3067	30.7023	53.7272	52.4512
FDX1	48.7845	35.7614	29.4072	31.6215	34.3349	39.1203	24.7974	30.8356	32.7184	38.5695	32.8944	39.7565	44.5555	34.646	32.1349	32.6327	26.3861	28.3053	33.6766	55.8325	39.676	17.7087	27.0153	37.997	42.0246	25.4408	36.9385	17.5313	35.6288	41.7284	29.4613	26.68	35.1463	32.9195	33.6522	40.7621	41.4369	26.1204	28.6824	26.0627	27.4758	55.8815	35.1375	41.2118	37.6343	20.6934	22.4183	20.4528	33.0246
LIAS	3.2292	3.2762	3.6663	3.9169	4.262	3.3352	3.6823	2.9325	3.7933	3.422	3.4349	3.2779	4.178	3.1401	2.141	2.5384	2.4225	2.0939	3.4767	5.1805	3.8897	3.5733	4.7482	4.4368	2.5195	3.2481	3.2083	4.0023	3.8263	2.3073	6.8064	2.8306	4.1944	5.4001	5.8576	2.4789	3.7401	3.6305	3.0442	3.8394	3.9132	15.3746	4.8679	7.0076	3.8137	2.1428	5.7798	3.6663	3.9171
LIPT1	3.2873	3.7321	3.7986	8.6568	4.3516	3.9224	4.1249	3.3207	4.2002	3.3083	3.9617	3.1156	4.6018	3.3363	2.1384	4.1322	3.9546	2.7079	3.7637	7.1973	3.5801	6.379	3.5745	6.6404	3.128	3.7705	3.6367	5.0734	2.6183	3.3718	6.5839	3.786	3.1816	5.2577	8.2129	5.3408	3.1718	3.0178	3.4462	2.7993	3.5016	13.45	5.7583	6.7765	3.0736	1.8479	13.103	3.5029	3.3858
LIPT2	2.5193	2.0355	2.5315	3.7852	2.387	2.0565	3.0926	2.9623	1.7776	2.6121	2.0456	1.524	2.725	2.1854	1.8461	2.3583	2.6791	1.3708	4.0473	5.4313	2.6315	3.0657	4.5012	3.3364	2.6856	1.853	2.2066	1.6366	3.04	1.8444	4.3132	2.2467	2.7445	3.697	3.0432	4.1624	1.5475	2.2124	3.1916	2.1834	4.8522	6.0436	5.8927	3.2384	2.3954	4.5325	3.3542	7.178	5.1385
DLD	91.993	76.6479	72.7916	82.9788	87.6349	88.2332	81.0844	72.6817	85.5205	98.0261	88.2775	90.5932	49.1498	99.9382	52.208	63.0818	69.4982	65.4155	91.4895	99.7622	92.4959	67.7188	66.9741	108.063	88.1222	81.2994	72.7956	80.7921	108.168	77.5714	78.2059	80.0872	93.3986	71.0244	96.49	63.2898	67.8669	76.7108	92.7792	69.5721	87.3289	118.364	69.2267	130.041	73.2475	18.3308	95.1144	58.513	66.7434
DLAT	33.0083	32.4175	36.0315	44.2623	42.2986	40.3074	46.7049	33.0101	30.6342	43.2107	40.8106	39.4946	40.343	48.2932	19.3827	28.2885	32.6951	25.7057	48.2247	62.2614	45.1707	36.9086	37.5243	41.1555	43.3734	46.5227	30.9506	30.459	57.8854	30.1712	40.9364	34.2402	48.7513	29.7006	42.5681	21.3032	31.4579	31.3427	51.0843	33.4835	47.0712	134.423	39.999	57.6757	38.2995	13.494	38.6814	35.0205	38.0222
PDHA1	70.8634	78.3979	76.4639	63.2199	87.945	80.7507	77.7201	73.5575	65.5694	83.8116	75.8927	81.3352	94.4588	95.7827	47.1365	63.7271	70.0034	59.9428	91.8122	88.3703	93.1203	58.0217	73.9687	80.1209	93.6494	73.2837	67.3073	52.7252	91.0073	61.5861	67.5287	62.89	85.9882	59.7697	77.845	57.9879	77.1838	77.9322	83.0662	81.014	94.0096	111.358	122.646	129.891	126.967	53.7577	105.809	57.9198	173.66
PDHB	25.6051	30.9269	28.6913	56.7835	33.0232	30.6056	37.5469	30.9444	31.7573	35.336	33.6942	30.9968	35.216	27.3432	20.6247	25.1195	26.9905	23.6634	37.903	48.9575	34.1131	33.7377	30.7514	49.9471	27.7463	31.4073	25.466	44.3731	41.3452	25.098	38.225	33.0208	29.3514	36.058	43.7544	21.7292	31.0667	29.6178	37.3114	23.6571	31.6077	62.2491	57.9445	47.8159	34.7165	20.3503	36.8931	26.7997	22.4565
MTF1	8.9214	13.4456	10.8722	8.3188	13.0442	10.7315	11.367	9.4914	9.2278	9.7914	8.0418	14.6834	9.9862	16.6027	12.4205	10.2223	11.3694	15.5476	17.6417	4.5296	11.7529	14.4996	14.1966	10.6051	11.7042	13.813	8.4744	8.4556	15.9368	13.3017	9.4223	10.7532	12.3654	7.8415	8.9691	8.5826	8.2941	11.7094	11.7469	9.5237	14.517	16.7745	6.0254	11.6752	9.0286	3.272	9.8765	9.202	8.0995
GLS	26.3782	19.1755	15.8706	22.3142	17.3941	22.5827	19.7198	15.9208	21.1697	25.5498	19.1685	17.7195	17.9934	17.0175	13.6294	19.3902	15.1286	23.2973	18.8095	22.805	19.2619	14.2577	17.2629	28.8572	19.089	20.6843	17.9531	16.5184	19.2509	33.3365	16.2313	25.0273	20.4522	14.3532	16.6594	71.6328	24.6992	18.4876	14.7737	13.8161	18.6117	73.1872	28.5157	46.4347	29.3224	3.7956	54.9496	17.2188	32.022
CDKN2A	0.2606	0.6027	0.817	1.3741	0.2807	0.7112	0.9356	0.662	0.4045	0.67	0.4033	1.2978	0.3133	0.4639	0.5227	0.5871	0.559	0.6566	0.5244	0.3518	0.4155	0.836	0.6014	0.7378	0.481	0.5155	0.6	0.6115	0.3954	0.4342	1.8987	0.5021	0.3829	0.7452	1.232	2.0685	0.6907	0.8401	0.487	0.5519	0.4108	1.2829	2.8974	1.1454	1.3157	2.4297	0.8228	2.371	0.3833
DBT	6.9685	5.7155	6.5816	10.5138	9.3438	7.3155	7.9732	6.2447	8.4499	7.1311	9.0045	7.386	9.266	7.0907	4.0161	5.5653	5.1972	4.2733	7.2283	9.8337	9.4303	9.5095	6.6317	11.0661	6.2274	8.0082	7.0346	12.8848	9.027	5.6985	10.7831	7.9854	11.3553	8.2389	11.4526	4.4613	6.5745	6.1724	5.5335	6.2733	7.6661	20.8684	6.3357	12.297	7.1686	1.4647	7.5533	5.332	6.8386
GCSH	0.3059	0.21	0.2854	0.5739	0.2853	0.2567	0.3099	0.2854	0.6084	0.3206	0.4305	0.3347	0.4373	0.1857	0.1859	0.2324	0.3132	0.1695	0.1915	0.3558	0.2637	0.4461	0.694	0.5039	0.3613	0.3727	0.2135	0.6309	0.4707	0.2574	0.4606	0.4122	0.5108	0.4198	0.314	0.1678	0.2407	0.0961	0.3937	0.4166	0.2375	0.9071	1.6472	0.7191	0.8842	0.1596	0.9425	0.6507	1.1715
DLST	81.3392	97.2999	95.9598	112.02	104.281	98.3289	106.299	97.8488	92.9222	102.428	101.853	96.409	108.308	106.341	73.3409	77.7301	85.6278	82.9187	111.734	133.143	103.657	96.966	97.5152	121.605	104.198	93.4188	83.4511	120.462	119.252	80.9215	115.195	97.7779	104.149	92.3188	132.01	108.684	90.6069	92.7319	116.812	89.464	108.334	189.522	45.4713	98.7826	61.2736	88.4814	75.808	106.668	49.365
[truncated: 465 more columns]
