# Supplementary material for: Construction and Validation of a Novel Prognosis Model in Colon Cancer Based on Cuproptosis-Related Long Non-Coding RNAs
Source: J Clin Med. 2023 Feb 15;12(4):1528. doi: 10.3390/jcm12041528 (PMC9960235; doi:10.3390/jcm12041528)
Supplement: Supplementary file 1 [file jcm-12-01528-s001.zip › Supplementary Table S2.xlsx]

## Sheet: Sheet1
Gene id	Forward	Reverse
LINC02257	GGTATGCTGACTACGTCTTTTCCTG	CTATCTTGTGACCTGAAGATGCTTC
AL031985.3	CAGTATCTGAACCTTGGCACTACC	GCTGGCATCTTGTGGGTAGAAG
FARSA-AS1	CAGCTGTCACAGCTGGGTCC	CAGGTTGCGACGTAATAGGAAG
LINC01762	ATGAAAGACAAGCAAAGTGGGAC	ACTTGTTATTTCGTCTTCCCTGC
PDE9A-AS1	GACTTGAATCGACACTCCTTGG	CCTACTACAGCCTCCAATCACC
NSMCE1-DT	CATGAGGCCAAGCACCTATTAG	ACTCAGATGAGAACAATAGCTGGC
AC002066.1	CCTCTACTTGGCCGACGCAG	GCTCAGTGCCACAGAGAGCTAG
AC104964.3	GGAGGTGGAAGCAAAAGGAAAG	GCTCTTAATGTGAGCAATGAACTCC
AC010789.2	CCACCATGAAGAGAAAAGCAGG	TTTCTCTGACCAGTGCTTGTTCTG
AC092375.2	TGTGCCTTGTCAGCTACAGGTAAG	GGGAAGACTGTGTAGCGAGGTTG
β-ACTIN	CACCATTGGCAATGAGCGGTTC	AGGTCTTTGCGGATGTCCACGT
