# Supplementary material for: Construction and Validation of a Novel Prognosis Model in Colon Cancer Based on Cuproptosis-Related Long Non-Coding RNAs
Source: J Clin Med. 2023 Feb 15;12(4):1528. doi: 10.3390/jcm12041528 (PMC9960235; doi:10.3390/jcm12041528)
Supplement: Supplementary file 1 [file jcm-12-01528-s001.zip › Supplementary Table S3.xlsx]

## Sheet: cell lines riskscore
Cell Line	RiskScore	AL031985.3	FARSA-AS1	LINC01762	PDE9A-AS1	AC104964.3	AC092375.2	LINC02257	AC002066.1	NSMCE1-DT	AC010789.2
HIEC-6	0.34546	1	1	1	1	1	1	1	1	1	1
SW48	17.0493	0.0382999	0.055191	0.214952	0.240552	0.354706	0.224222	9.44839	2.49779	2.43902	2.25249
Widr	40.3845	0.175361	0.185045	0.41269	0.648372	0.253857	0.321632	9.55949	2.4478	4.47754	10.5983
HCT116	45.1519	0.111187	1.25928	0.404229	0.561657	0.560769	0.343718	6.18481	9.27108	10.5114	5.00337
RKO	23.8191	0.258501	0.299367	0.468148	0.216953	0.332743	0.274596	5.56556	6.11513	4.66467	2.74953
HCT8	31.1185	0.146886	0.111138	0.264722	0.290196	0.384128	0.15317	7.83015	4.04639	6.88487	3.48197

## Sheet: patients riskscore
Number	Status (Alive=0;Death=1)	Overall Survival Followup Time（Years）	RiskScore	Risk Group	AL031985.3	FARSA-AS1	LINC01762	PDE9A-AS1	AC104964.3	AC092375.2	LINC02257	AC002066.1	NSMCE1-DT	AC010789.2
1	0	3.66667	-5.22837	High	0.154846	3.03354	3.52873	2.21761	1.77557	2.49515	2.05718	1.77414	1.53856	1.1984
2	0	2.25	-8.90276	Low	0.226313	3.85269	4.72265	2.6609	2.08503	3.23887	1.64105	1.94879	1.63215	1.25523
3	1	2.83333	5.21005	High	0.393248	1.19248	3.42467	1.53544	1.42262	2.26587	0.880141	1.56118	2.87339	3.38875
4	1	2.5	25.5238	High	0.362798	1.32373	3.09072	1.37766	1.39856	2.10143	0.808281	1.84274	2.95737	11.6393
5	0	3.41667	-7.08702	High	0.727179	6.11983	6.73172	2.85389	2.47568	3.27643	1.33384	1.9083	2.15968	4.00989
6	0	4.08333	-8.03491	Low	0.903992	7.42998	8.0269	3.60747	2.92472	4.51429	1.64093	2.59132	2.5858	5.19633
7	1	2.33333	-11.0516	Low	0.672677	6.90704	7.18652	3.15354	2.72004	5.31507	1.24006	5.11542	3.08157	1.70535
8	0	3.41667	10.875	High	0.621628	7.86326	2.94246	2.61102	3.72743	6.24349	2.41892	3.91389	7.13005	4.54863
9	0	2.58333	1.8948	High	0.969956	6.04404	4.67652	1.76057	1.13228	1.14157	0.91167	1.70501	2.3544	4.66857
10	1	2.25	25.2924	High	2.02045	2.85158	0.27804	1.27903	1.03701	1.47212	1.00283	2.43177	1.91487	10.9571
11	0	4.08333	26.2331	High	3.42001	1.85848	0.996468	1.55411	1.26162	2.50353	1.50423	2.85038	2.30986	11.7451
12	0	3.58333	-7.7783	High	1.71555	5.80964	6.69279	1.88915	1.36357	2.57544	1.3409	1.73871	1.939	2.90684
13	0	2.83333	11.1635	High	0.464233	1.06517	1.68767	0.503032	2.29799	1.58116	2.48666	0.841563	4.83934	1.87259
14	1	2	2.1557	High	1.05533	4.00741	4.84995	1.76393	2.94725	3.9259	1.35257	12.8075	2.36579	1.89772
15	0	3.25	-57.4721	Low	0.585185	30.0865	25.5527	0.371257	1.08164	1.87223	10.8761	0.15515	0.422405	0.406416
16	0	2.5	-7.60942	High	1.843	3.03287	1.22918	2.20872	1.14448	1.90065	0.70132	0.662459	0.521948	0.351237
17	0	3.75	-141.796	Low	1.27921	12.6306	84.8477	6.86186	3.09463	3.27695	4.84895	3.09891	1.84582	3.65947
18	0	3.08333	-6.61228	High	0.906336	2.10585	4.41898	0.749455	0.499469	0.785462	0.40435	0.372736	0.799766	0.846628
19	1	1	-0.368703	High	0.136523	4.76929	1.35274	1.73007	1.19956	1.54491	0.706372	9.44395	0.439486	0.485426
20	0	1.33333	-3.64786	High	1.56022	5.07657	3.73299	1.86904	1.53761	3.49843	5.63358	1.31513	1.38682	2.47561
21	0	3.08333	-14.6273	Low	0.524729	24.2305	10.503	3.26341	3.25758	2.09999	1.45661	3.77529	5.22911	5.11946
22	0	3.33333	0.34546	High	1	1	1	1	1	1	1	1	1	1
23	0	3.83333	-0.133221	High	2.18964	5.50332	4.75801	2.85685	9.36661	3.13853	6.23939	5.04415	6.26915	1.26025
24	1	0.666667	20.7678	High	0.377075	4.00805	4.61773	0.950141	1.92729	2.47815	11.679	5.37241	1.0581	9.86285
25	0	4.08333	-10.6417	Low	0.402189	4.46433	7.30077	4.81448	1.08565	4.6715	1.67397	5.86601	2.31521	2.0062
26	0	4.08333	-19.9872	Low	0.466322	3.23464	5.11022	11.679	0.690508	0.782353	0.517194	6.7331	0.876252	0.791043
27	0	3.66667	-8.84064	Low	0.564781	5.84353	11.892	1.32733	1.98386	2.18638	4.75649	0.752019	5.75278	0.917124
28	0	3.41667	-5.41649	High	0.268252	3.84653	5.21376	1.01017	1.67564	1.04373	0.70679	6.84534	0.595313	0.919109
29	1	1.25	-6.70471	High	0.484873	5.41567	2.53065	1.1372	1.276	2.7988	1.28435	1.26635	0.995577	0.852274
30	0	3.91667	-11.0121	Low	1.48304	7.79809	7.00598	3.5489	2.36103	5.97555	3.91969	2.75226	3.5065	2.12374
31	0	2.83333	1.99033	High	0.646587	5.23348	5.16111	1.87511	1.19779	2.22728	0.7727	1.45497	6.24668	1.06694
32	0	3.16667	-10.9622	Low	0.688351	6.89172	7.85417	3.11615	1.84732	3.13627	2.12592	1.22759	1.03709	4.53227
33	1	3.58333	-19.129	Low	0.997635	6.56192	10.7317	4.72629	5.82302	8.93101	2.66945	1.7219	4.16646	3.35746
34	0	3.83333	-36.1512	Low	1.12301	7.29945	14.6863	9.15054	2.18301	9.27158	5.50067	1.17014	2.61023	2.08488
35	0	4	-12.8316	Low	1.46394	13.1931	5.06216	1.823	2.28961	2.71711	1.15845	6.19805	1.37044	1.29894
36	0	3.16667	3.65387	High	0.386479	0.880223	4.39352	2.22829	1.92219	3.62922	2.63274	2.11132	2.31197	4.33702
37	0	3.41667	-27.1257	Low	0.614966	7.74648	18.1912	2.30384	1.60002	2.53919	1.23345	1.22006	3.95445	1.17581
38	0	3.83333	-30.1155	Low	0.932972	10.7988	6.61581	6.8281	5.099	7.39924	0.665296	3.55156	1.10828	0.911719
39	1	1	2.73502	High	0.171249	6.40225	1.62581	1.63068	0.983762	2.95956	1.04411	9.72024	0.891579	2.18058
40	0	2	-1.48515	High	0.449669	1.82054	2.39957	0.566916	1.38188	1.07129	0.395649	0.729364	1.58355	0.760621
41	0	2.91667	-8.29383	Low	0.232468	4.48376	15.5136	1.46969	2.72708	1.66849	3.35595	3.85194	6.49904	1.79168
42	0	3.33333	-9.62082	Low	0.264744	17.2533	6.91765	7.72321	1.00258	2.24244	5.72448	3.34955	2.69861	6.75899
43	0	3.75	-17.2139	Low	0.34124	3.82162	10.677	1.11562	0.948449	0.909171	1.20589	0.704816	1.25119	0.617137
44	0	3.66667	-72.1198	Low	0.419053	6.81669	43.2023	2.31839	0.822484	1.23425	1.79271	0.9417	1.01687	1.11349
45	0	2	-11.7169	Low	0.405414	3.32558	3.67212	1.48877	7.96353	1.31126	1.77719	0.960854	0.852527	0.769762
46	0	1.25	-21.386	Low	1.42008	7.20707	10.0703	2.31132	2.54804	4.55871	1.32068	1.82683	1.51708	1.40816
47	0	3.16667	-27.4315	Low	0.93723	2.7887	15.6103	3.44167	6.59497	2.25014	0.8117	1.09481	1.36232	2.92068
48	0	3.33333	-11.8216	Low	1.50609	5.62445	8.03001	1.84532	4.12757	2.68379	1.02436	2.16384	3.64152	0.923403
49	0	3	-7.06208	High	4.09939	2.51639	7.9994	1.20695	1.17387	1.25762	0.693696	1.75736	1.65226	3.15073
50	0	2.41667	6.42037	High	0.638612	3.87441	1.36074	1.30104	1.98105	5.17718	11.6	2.30203	3.07589	1.38702
51	0	3.33333	-4.41387	High	1.16309	7.16755	4.4652	3.02022	2.90006	4.35785	5.95762	3.29515	2.8532	2.33528
52	0	3.58333	-26.2262	Low	0.391076	22.5177	5.34184	4.31344	1.51537	2.49776	2.0354	1.00941	1.16164	1.45026
53	1	1.91667	16.8456	High	0.755701	5.47166	6.70121	5.99878	2.23654	4.10773	2.13909	4.75435	15.1821	1.19343
54	1	3.5	-38.499	Low	2.07974	13.1895	15.2999	6.6437	3.43127	2.05035	1.1234	2.62533	2.41553	0.760631
55	0	2.66667	-39.9722	Low	0.817333	25.7673	12.6794	8.70435	2.88911	6.77331	3.8403	2.36046	2.40971	4.08152
56	0	3.33333	-9.7556	Low	1.91516	8.17184	8.04503	1.27276	1.17508	0.94897	2.528	1.95085	3.07058	1.23233
57	0	2.66667	-13.8624	Low	1.25262	7.68299	17.237	4.21834	2.15975	3.23647	0.920716	2.99509	8.73175	2.33726
58	0	3.08333	-4.83831	High	1.13656	6.65867	7.62194	3.66942	1.70819	2.99915	5.80609	1.92879	1.48519	5.76338
59	0	3.83333	13.8518	High	0.246287	4.38225	6.31869	7.31391	4.15302	2.6584	1.22628	2.03362	12.7083	3.97072
60	0	2.16667	-22.6831	Low	0.966624	11.8941	7.69995	3.24578	3.05275	1.75091	1.38789	2.91465	0.527881	1.16155
